# Supplementary material for: Generating Electricity during Walking with a Lower Limb-Driven Energy Harvester: Targeting a Minimum User Effort
Source: PLoS One. 2015 Jun 3;10(6):e0127635. doi: 10.1371/journal.pone.0127635 (PMC4454656; doi:10.1371/journal.pone.0127635)
Supplement: S1 Dataset — (XLSX) [file pone.0127635.s002.xlsx]

## Sheet: Sheet1
		Subject	S1									TCOH	COH
		Trial	Mechanical Power [W]	Electrical Power [W]	Effeciency [%]	Metabolic [W]	Total COH	COH			Res 19	7.66997	-1.84619
		Quiet Standing				105.069					11	7.72655	0.488172
		Normal Walking				337.424					6	3.95481	-0.725601
		Weighted Walking				355.408					4	4.81625	1.03265
		Mechanical	2.0786			348.266					2.5	6.41358	3.46547
		Res 19	4.2079	2.2881	0.543763	355.125	7.73607	-0.123815			Mean	6.11623	0.482901
		Res 11	5.1878	3.3616	0.647982	362.255	7.38681	2.03692
		Res 6	6.7434	4.8797	0.723626	363.016	5.24456	1.55905
		Subject	S2
		Trial	Mech	Elec	Eff	Metabolic	Total COH	COH
		Quiet Standing				119.37
		Normal Walking				467.173
		Weighted Walking				493.363
		Mechanical	1.9394			485.989
		Res 19	4.425	2.4392	0.551232	475.343	3.34946	-7.3875
		Res 6	7.4539	5.488	0.736259	475.25	1.47159	-3.30056
		Res 4	8.8798	6.8125	0.767191	505.565	5.63549	1.79115
		Subject	S3
		Trial	Mech	Elec	Eff	Metabolic	Total COH	COH
		Quiet Standing				123.391
		Normal Walking				516.216
		Weighted Walking
		Mechanical	2.4805			525.77
		Res 11	7.0751	3.8875	0.549462	523.985	1.99838
		Res 6	8.2355	5.5079	0.6688	519.614	0.61695
		Res 4	9.8097	7.0537	0.719054	527.253	1.5647
		Res 2.5	13.6196	9.354	0.686804	552.557	3.88505
		Subject	S4
		Trial	Mech	Elec	Eff	Metabolic	Total COH	COH
		Quiet Standing				113.719
		Normal Walking				428.506
		Weighted Walking				457.723
		Mechanical	2.2479			447.255
		Res 19	4.8407	2.6324	0.543806	459.693	11.8474	0.748556
		Res 11	6.0812	3.5722	0.587417	461.954	9.36336	1.18451
		Res 6	8.0217	5.5404	0.690677	475.668	8.5124	3.23904
		Res 2.5	12.0983	8.83	0.729855	499.499	8.03998	4.7312
		Subject	S5
		Trial	Mech	Elec	Eff	Metabolic	Total COH	COH
		Quiet Standing				99.2443
		Normal Walking				461.306
		Weighted Walking				463.071
		Mechanical	1.859			462.323
		Res 11	4.8203	3.211	0.666141	461.307	0.000280287	-0.549268
		Res 6	6.9363	5.2595	0.758257	464.025	0.516893	0.181386
		Res 4	8.9261	7.0005	0.784273	451.307	-1.42834	-1.68041
		Res 2.5	12.8238	9.7245	0.758317	450.983	-1.06161	-1.24307
		Subject	S6
		Trial	Mech	Elec	Eff	Metabolic	Total COH	COH
		Quiet Standing				105.055
		Normal Walking				415.849
		Weighted Walking				450.84
		Mechanical	1.9917			437.843
		Res 19	3.257	2.149	0.65981	452.8	17.1949	0.912285
		Res 11	4.9091	3.5183	0.716689	465.214	14.0311	4.08555
		Res 4	6.8679	5.8336	0.849401	467.276	8.81579	2.81754
		Res 2.5	11.2627	9.1583	0.813153	488.922	7.97893	4.1582
		Subject	S7
		Trial	Mech	Elec	Eff	Metabolic	Total COH	COH
		Quiet Standing				128.576
		Normal Walking				396.391
		Weighted Walking				472.435
		Mechanical	2.2736			462.655
		Res 11	5.4087	3.4108	0.630614	460.235	18.7183	-3.57673
		Res 6	6.9759	5.0605	0.725426	429.055	6.45468	-8.57226
		Res 4	8.5143	6.4805	0.761131	445.412	7.56435	-4.16989
		Res 2.5	10.0888	7.7705	0.770211	500.756	13.4309	3.64472
		Subject	S8
		Trial	Mech	Elec	Eff	Metabolic	Total COH	COH
		Quiet Standing				110.236
		Normal Walking				480.474
		Weighted Walking				497.787
		Mechanical	1.983			496.098
		Res 19	5.7865	2.7845	0.481206	494.027	4.86709	-1.35048
		Res 6	9.5073	5.6717	0.596563	508.076	4.86662	1.81413
		Res 4	11.961	8.0555	0.67348	527.096	5.78752	3.63833
		Res 2.5	14.4905	9.9797	0.688706	541.248	6.08976	4.35496
		Subject	S9
		Trial	Mech	Elec	Eff	Metabolic	Total COH	COH
		Quiet Standing				122.835
		Normal Walking				366.431
		Weighted Walking				389.917
		Mechanical	2.0642			375.391
		Res 19	4.4151	2.3973	0.542978	362.039	-1.83189	-11.6287
		Res 11	6.2033	3.5534	0.572824	376.029	2.70122	-3.90823
		Res 4	8.1294	5.9234	0.728639	399.707	5.61765	1.6527
		Res 2.5	10.8683	7.9045	0.727299	420.037	6.78167	3.81045
		Subject	S10
		Trial	Mech	Elec	Eff	Metabolic	Total COH	COH
		Quiet Standing				123.259
		Normal Walking				463.507
		Weighted Walking				474.457
		Mechanical	7.8407			468.368
		Res 19	6.6376	2.3698	0.357027	488.454	10.5268	5.90641
		Res 11	6.9478	3.1568	0.45436	487.54	7.61296	4.14445
		Res 4	13.1523	6.1044	0.464132	493.863	4.97279	3.1791
		Res 2.5	13.52	8.0386	0.594571	513.057	6.16396	4.80186
