# Supplementary material for: Generating Electricity during Walking with a Lower Limb-Driven Energy Harvester: Targeting a Minimum User Effort
Source: PLoS One. 2015 Jun 3;10(6):e0127635. doi: 10.1371/journal.pone.0127635 (PMC4454656; doi:10.1371/journal.pone.0127635)
Supplement: S3 Dataset — (ZIP) [file pone.0127635.s004.zip]

Archive with 1 entries (1 files):
- Plotting_PLOSONE.m
