# Supplementary material for: Generating Electricity during Walking with a Lower Limb-Driven Energy Harvester: Targeting a Minimum User Effort
Source: PLoS One. 2015 Jun 3;10(6):e0127635. doi: 10.1371/journal.pone.0127635 (PMC4454656; doi:10.1371/journal.pone.0127635)
Supplement: S3 Dataset — (ZIP) [file pone.0127635.s004.zip › Plotting_PLOSONE.m]

close all
clear all
clc
%% Load in Data
load('EH3_Data_PLOSONE.mat')
%% Example: This script is written as an example of how the data can be plot
%in this example the mean joint angle for the ankle is ploted for Subject #1
% during their Normal walking trial

% you must first choose which subject you when like to plot
% there are 1-10 subjects

sub = 2;

% Choose which walking codinition you would like to plot
    % 1 = Normal Walking
    % 2 = Weighted Walking
    % 3 = Mechanical Engagement
    % 4 = Elec. Res. 19Ohms
    % 5 = Elec. Res. 11Ohms
    % 6 = Elec. Res. 6Ohms
    % 7 = Elec. Res. 4Ohms
    % 8 = Elec. Res. 2.5Ohms (subjects 1 and 2 do not have 2.5Phm Trials)

trial = 3;   

% Next you can choose between:
    %Joint_Angles  ** In this file we are ploting joint Angles  **
    %Joint_Torque
    %Joint_Power
    %Cable_torque_knee
    %Cable_torque_Hip
    %Cable_Power_knee
    %Cable_Power_Hip
    %COM
 
% Then you can choose which joint you would like to plot(Ankle, Knee, Hip)

% Then you can choose either
    % Which segmented step{1,1}
    % Normalized step (to percent gait cycle)
    % Mean of the eight steps
    % STdev of the eight steps    

    
figure('name','Ankle, Knee, and Jip Joint Angles[Degrees] for Subject 1 normal walking')
subplot(3,1,1)
plot(EH3_Data_PLOSONE.Subject{1,sub}.Trial{1,trial}.Joint_Angles.Ankle.Mean{1}(:,1))
hold on

subplot(3,1,2)
plot(EH3_Data_PLOSONE.Subject{1,sub}.Trial{1,trial}.Joint_Angles.Knee.Mean{1}(:,1))
hold on

subplot(3,1,3)
plot(EH3_Data_PLOSONE.Subject{1,sub}.Trial{1,trial}.Joint_Angles.Hip.Mean{1}(:,1))
hold on
